# Supplementary material for: Cell-Cycle–Dependent Chromatin Dynamics at Replication Origins
Source: Genes (Basel). 2021 Dec 16;12(12):1998. doi: 10.3390/genes12121998 (PMC8701747; doi:10.3390/genes12121998)
Supplement: Supplementary file 1 [file genes-12-01998-s001.zip]

Archive with 1 entries (1 files):
- genes-1488457-supplementary.pdf
